# Supplementary material for: The Subtype Selectivity in Search of Potent Hypotensive Agents among 5,5-Dimethylhydantoin Derived α1-Adrenoceptors Antagonists
Source: Int J Mol Sci. 2023 Nov 22;24(23):16609. doi: 10.3390/ijms242316609 (PMC10706087; doi:10.3390/ijms242316609)
Supplement: Supplementary file 1 [file ijms-24-16609-s001.zip]

Archive with 1 entries (1 files):
- ijms-2715366-supplementary.pdf
